# Supplementary material for: A generator-matrix causal-inference framework separates measurable aging biomarkers from mortality-driving latent dynamics in humans
Source: medRxiv. 2026 Jul 9:2026.07.05.26356402. Preprint. [Version 1] doi: 10.64898/2026.07.05.26356402 (PMC13370587; doi:10.64898/2026.07.05.26356402)
Supplement: Supplement 2 [file media-2.xlsx]

## Sheet: bayes_unified_summary
	mean	sd	hdi_2.5%	hdi_97.5%	mcse_mean	mcse_sd	ess_bulk	ess_tail	r_hat
lambda_drift[0]	0.003	0.0	0.002	0.003	0.0	0.0	4555.0	3090.0	1.0
lambda_drift[1]	0.009	0.0	0.009	0.01	0.0	0.0	5290.0	3154.0	1.0
lambda_drift[2]	0.008	0.0	0.008	0.009	0.0	0.0	5585.0	3456.0	1.0
lambda_drift[3]	0.01	0.0	0.01	0.011	0.0	0.0	5145.0	3302.0	1.0
beta[0]	0.198	0.02	0.158	0.237	0.0	0.0	5552.0	2881.0	1.0
beta[1]	0.214	0.016	0.181	0.244	0.0	0.0	6533.0	3282.0	1.0
beta[2]	0.172	0.011	0.152	0.194	0.0	0.0	7666.0	3131.0	1.0
beta[3]	0.306	0.02	0.269	0.346	0.0	0.0	6341.0	3175.0	1.0
gamma_base	0.087	0.001	0.085	0.09	0.0	0.0	4470.0	2860.0	1.0
b_smoke	0.36	0.029	0.301	0.416	0.0	0.0	4533.0	3096.0	1.0
visible_accel	0.007	0.0	0.007	0.008	0.0	0.0	6805.0	3300.0	1.0
total_accel	0.094	0.001	0.092	0.097	0.0	0.0	4468.0	2970.0	1.0
latent_fraction	0.925	0.003	0.92	0.93	0.0	0.0	6345.0	2779.0	1.0
log_lam0	-5.08	0.031	-5.138	-5.019	0.001	0.0	3636.0	3144.0	1.0

## Sheet: bayes_unified_axis
axis	lambda_drift	beta_logHR	contrib_visible
A1_inflam	0.00258	0.1984	0.000509
A2_metab	0.0092	0.2142	0.00197
A3_organ	0.00838	0.1718	0.001442
A4_hemato	0.01038	0.3062	0.003178
