# Supplementary material for: A generator-matrix causal-inference framework separates measurable aging biomarkers from mortality-driving latent dynamics in humans
Source: medRxiv. 2026 Jul 9:2026.07.05.26356402. Preprint. [Version 1] doi: 10.64898/2026.07.05.26356402 (PMC13370587; doi:10.64898/2026.07.05.26356402)
Supplement: Supplement 3 [file media-3.xlsx]

## Sheet: HRS_bayes_generator
config	n	axes	total_gamma	visible_accel	latent_pct	latent_lo	latent_hi
blood4_only	3985	A1_inflam;A2_metab;A3_organ;A4_hemato	0.1077	0.00908	91.6	89.6	93.4
blood4 + DunedinPACE	3985	A1_inflam;A2_metab;A3_organ;A4_hemato;pace_z	0.1103	0.01139	89.7	87.6	91.7
blood4 + GrimAge	3985	A1_inflam;A2_metab;A3_organ;A4_hemato;DNAMGRIMAGE_z	0.1134	0.07584	33.0	22.3	43.5

## Sheet: HRS_dnam_cox
clock	training	is_age_scale	clock_HR_per_SD	p	extra_age_mediation_pct
Horvath	chrono-age	True	1.034	0.37312	-0.2
Hannum	chrono-age	True	1.135	0.00033	-1.4
PhenoAge	phenotype/mortality	True	1.193	0.0	-1.2
GrimAge	mortality	True	1.51	0.0	-7.6
GrimAge2	mortality	True	1.526	0.0	-8.8
DunedinPoAm	pace-of-aging	False	1.267	0.0	-0.8
DunedinPACE	pace-of-aging	False	1.314	0.0	-0.2
