# Supplementary material for: A generator-matrix causal-inference framework separates measurable aging biomarkers from mortality-driving latent dynamics in humans
Source: medRxiv. 2026 Jul 9:2026.07.05.26356402. Preprint. [Version 1] doi: 10.64898/2026.07.05.26356402 (PMC13370587; doi:10.64898/2026.07.05.26356402)
Supplement: Supplement 4 [file media-4.xlsx]

## Sheet: HRS_dnam_modules
config	added_module	n	latent_pct	latent_lo	latent_hi	added_contrib_beta_lambda
blood4_only	(none)	3985	91.5	89.7	93.4	0.0
blood4 + Dm_inflammaging	Dm_inflammaging	3985	71.7	66.0	77.5	0.02313
blood4 + Dm_senescence	Dm_senescence	3985	74.5	69.1	80.1	0.02024
blood4 + Dm_metabolic	Dm_metabolic	3985	91.5	89.5	93.3	0.00014
blood4 + Dm_renal	Dm_renal	3985	65.0	57.2	72.8	0.02981
