# Supplementary material for: A generator-matrix causal-inference framework separates measurable aging biomarkers from mortality-driving latent dynamics in humans
Source: medRxiv. 2026 Jul 9:2026.07.05.26356402. Preprint. [Version 1] doi: 10.64898/2026.07.05.26356402 (PMC13370587; doi:10.64898/2026.07.05.26356402)
Supplement: Supplement 5 [file media-5.xlsx]

## Sheet: HRS_rnaseq_modules
module	cox_HR_per_SD	p	n
TX_senescence	1.107	0.14745	3651
TX_inflammaging	1.005	0.9558	3651
