# Supplementary material for: A generator-matrix causal-inference framework separates measurable aging biomarkers from mortality-driving latent dynamics in humans
Source: medRxiv. 2026 Jul 9:2026.07.05.26356402. Preprint. [Version 1] doi: 10.64898/2026.07.05.26356402 (PMC13370587; doi:10.64898/2026.07.05.26356402)
Supplement: Supplement 6 [file media-6.xlsx]

## Sheet: MR_ukbppp
protein	role	rsid	cis	exp_beta	exp_se	F_stat	outcome	kind	wald_beta	wald_se	p
GDF15	inflammaging	rs1054221	19:18389048	0.3918	0.0089	1924.0	lifespan	continuous	0.00334	0.00808	0.6799366036228897
GDF15	inflammaging	rs1054221	19:18389048	0.3918	0.0089	1924.0	longevity_top10	binary	0.00388	0.00715	0.5869650339282128
GDF15	inflammaging	rs1054221	19:18389048	0.3918	0.0089	1924.0	extreme_longevity	binary	0.00088	0.00312	0.7772266042957672
CST3	renal	rs911119	20:23632100	0.3285	0.0085	1499.0	lifespan	continuous	0.00169	0.00823	0.8372265702794424
CST3	renal	rs911119	20:23632100	0.3285	0.0085	1499.0	longevity_top10	binary	-0.00546	0.00729	0.45387068271234987
CST3	renal	rs911119	20:23632100	0.3285	0.0085	1499.0	extreme_longevity	binary	-5e-05	0.00314	0.9878109497480061
SERPINE1	senescence	rs2227674	7:101132927	-0.1189	0.0094	161.0	lifespan	continuous	0.05455	0.02378	0.021810570131458592
SERPINE1	senescence	rs2227674	7:101132927	-0.1189	0.0094	161.0	longevity_top10	binary	0.00916	0.02113	0.6645258700530638
SERPINE1	senescence	rs2227674	7:101132927	-0.1189	0.0094	161.0	extreme_longevity	binary	-0.00774	0.00911	0.3958798386777605
IL6R	POS_CONTROL	rs4129267	1:154453788	1.1052	0.0078	20031.0	lifespan	continuous	-0.00861	0.00205	2.7922180514921466e-05
IL6R	POS_CONTROL	rs4129267	1:154453788	1.1052	0.0078	20031.0	longevity_top10	binary	0.00295	0.00181	0.10369181795002574
IL6R	POS_CONTROL	rs4129267	1:154453788	1.1052	0.0078	20031.0	extreme_longevity	binary	-0.00108	0.00078	0.1669514797392327
LPA	POS_CONTROL	rs56393506	6:160668275	0.7614	0.0104	5378.0	lifespan	continuous	0.02709	0.00397	9.217677356592416e-12
LPA	POS_CONTROL	rs56393506	6:160668275	0.7614	0.0104	5378.0	longevity_top10	binary	-0.01127	0.0035	0.0012881098150063705
LPA	POS_CONTROL	rs56393506	6:160668275	0.7614	0.0104	5378.0	extreme_longevity	binary	-0.00438	0.00152	0.003992037644366248
