# Supplementary material for: A generator-matrix causal-inference framework separates measurable aging biomarkers from mortality-driving latent dynamics in humans
Source: medRxiv. 2026 Jul 9:2026.07.05.26356402. Preprint. [Version 1] doi: 10.64898/2026.07.05.26356402 (PMC13370587; doi:10.64898/2026.07.05.26356402)
Supplement: Supplement 7 [file media-7.xlsx]

## Sheet: MR_COLOC_decode
protein	role	platform	lead_log10p	wald_beta	wald_se	mr_p	coloc_H4	coloc_H1	coloc_n
B2M	inflammaging/GAP	deCODE_SomaScan	2.7				0.001	0.023	627
IL6	inflammaging/GAP	deCODE_SomaScan	3.7				0.002	0.231	951
TIMP1	senescence/GAP	deCODE_SomaScan	25.7						0
GDF15	inflammaging/null-repl	deCODE_SomaScan	inf	-0.00393	0.00644	0.5416835905430144	0.001	0.357	757
CST3	renal/null-repl	deCODE_SomaScan	137.9	-0.00174	0.01083	0.8727103056506775	0.002	0.975	997
IL6R	POS_CONTROL	deCODE_SomaScan	inf	-0.0146	0.00316	3.818957650172617e-06	0.356	0.035	743
