# Supplementary material for: A generator-matrix causal-inference framework separates measurable aging biomarkers from mortality-driving latent dynamics in humans
Source: medRxiv. 2026 Jul 9:2026.07.05.26356402. Preprint. [Version 1] doi: 10.64898/2026.07.05.26356402 (PMC13370587; doi:10.64898/2026.07.05.26356402)
Supplement: Supplement 8 [file media-8.xlsx]

## Sheet: MR_COLOC_iis
protein	role	lead_log10p	wald_beta	wald_se	mr_p	coloc_H4	coloc_H1	coloc_n
IGFBP1	IIS/GH	9.2	-0.08268	0.04921	0.09288358563679175	0.002	0.745	929
IGFBP2	IIS/GH	15.5						0
IGFBP3	IIS/GH	837.0	-0.00132	0.00499	0.7916321337300501	0.002	0.984	777
GH1	IIS/GH	4.0				0.003	0.088	735
GHR	IIS/GH	1397.9	0.00871	0.00369	0.018242398231638576	0.016	0.967	712
IGF1R	IIS/GH	48.5	0.02066	0.02137	0.3336661114001619	0.003	0.901	970

## Sheet: MR_COLOC_igf1
aptamer	lead_log10p	wald_beta	mr_p	coloc_H4	coloc_H1	coloc_n
IGF1_2952_75	11.8			0.008	0.215	610
IGF1_8406_17	4.7			0.001	0.031	610
