# Supplementary material for: A generator-matrix causal-inference framework separates measurable aging biomarkers from mortality-driving latent dynamics in humans
Source: medRxiv. 2026 Jul 9:2026.07.05.26356402. Preprint. [Version 1] doi: 10.64898/2026.07.05.26356402 (PMC13370587; doi:10.64898/2026.07.05.26356402)
Supplement: Supplement 9 [file media-9.xlsx]

## Sheet: COLOC_ukbppp
protein	role	n_snp	PP_H0	PP_H1_exp_only	PP_H2_out_only	PP_H3_distinct	PP_H4_shared
GDF15	inflammaging/null	808	0.0	0.355	0.0	0.644	0.001
CST3	renal/null	1082	0.0	0.975	0.0	0.024	0.002
SERPINE1	senescence/nominal	945	0.0	0.956	0.0	0.019	0.025
IL6R	POS_CONTROL	812	0.0	0.035	0.0	0.62	0.345
LPA	POS_CONTROL	761	0.0	0.0	0.0	1.0	0.0
