# Supplementary material for: A generator-matrix causal-inference framework separates measurable aging biomarkers from mortality-driving latent dynamics in humans
Source: medRxiv. 2026 Jul 9:2026.07.05.26356402. Preprint. [Version 1] doi: 10.64898/2026.07.05.26356402 (PMC13370587; doi:10.64898/2026.07.05.26356402)
Supplement: Supplement 10 [file media-12.xlsx]

## Sheet: S1_crossspecies_scaling
relation	slope	R2	n
log MRDT ~ log maxlong	1.244	0.589	42
log IMR ~ log MRDT (Strehler-Mildvan)	-0.124	0.015	32
log maxlong ~ log mass	0.145	0.284	547
